# Supplementary material for: Demyelination and Cognitive Performance in Long COVID Patients with Insomnia and/or Depression
Source: Int J Mol Sci. 2025 Dec 17;26(24):12141. doi: 10.3390/ijms262412141 (PMC12733743; doi:10.3390/ijms262412141)
Supplement: Supplementary file 1 [file ijms-26-12141-s001.zip]

Archive with 1 entries (1 files):
- ijms-4038127-supplementary.xlsx
