# Supplementary material for: Demyelination and Cognitive Performance in Long COVID Patients with Insomnia and/or Depression
Source: Int J Mol Sci. 2025 Dec 17;26(24):12141. doi: 10.3390/ijms262412141 (PMC12733743; doi:10.3390/ijms262412141)
Supplement: Supplementary file 1 [file ijms-26-12141-s001.zip › ijms-4038127-supplementary.xlsx]

## Sheet: Insomnia
	Age-controlled partial correlations between MPF PC and neuropsychiatric scores for the Insomina group
	Groups of structures	Classification	Structures	ISI	HADS-A	HADS-D	HDRS
	Juxtacortical WM	Frontal	SUPERIOR FRONTAL WM left	-0.62*	0.50	0.32	0.40
			SUPERIOR FRONTAL WM right	-0.51	0.42	0.48	0.48
			MIDDLE FRONTAL WM left	-0.95***	0.26	-0.16	0.07
			MIDDLE FRONTAL WM right	-0.48	0.42	0.35	0.13
			INFERIOR FRONTAL WM left	-0.32	0.42	0.35	0.43
			INFERIOR FRONTAL WM right	-0.52	0.41	0.44	0.43
			LATERAL FRONTO-ORBITAL WM left	-0.08	0.65*	0.24	0.59*
			LATERAL FRONTO-ORBITAL WM right	-0.31	0.65*	0.51	0.72**
			MIDDLE FRONTO-ORBITAL WM left	0.07	0.38	0.16	0.45
			MIDDLE FRONTO-ORBITAL WM right	-0.11	0.79**	0.32	0.63*
			RECTUS WM left	-0.08	0.63*	0.38	0.64*
			RECTUS WM right	-0.16	0.57*	0.37	0.63*
			PRECENTRAL WM left	-0.73**	0.58*	0.36	0.39
			PRECENTRAL WM right	-0.88***	0.55	0.08	0.36
		Parietal	POSTCENTRAL WM left	-0.55	0.23	0.47	0.44
			POSTCENTRAL WM right	-0.91***	0.40	0.00	0.25
			ANGULAR left	-0.68**	0.19	0.22	-0.01
			ANGULAR right	-0.44	0.32	0.20	0.33
			SUPRAMARGINAL WM left	-0.27	0.42	0.40	0.50
			SUPRAMARGINAL WM right	-0.24	0.28	0.55	0.40
			SUPERIOR PARIETAL WM left	-0.66**	0.06	0.18	0.12
			SUPERIOR PARIETAL WM right	-0.67**	0.34	0.22	0.29
			LINGUAL WM left	-0.80***	0.41	0.16	0.35
			LINGUAL WM right	0.01	0.44	0.18	0.40
		Occcipital	CUNEUS WM left	-0.71**	0.26	0.09	0.09
			CUNEUS WM right	-0.55	0.49	0.24	0.27
			SUPERIOR OCCIPITAL WM left	-0.33	0.26	0.42	0.24
			SUPERIOR OCCIPITAL WM right	-0.54	0.15	0.19	0.06
			INFERIOR OCCIPITAL WM left	-0.45	0.60*	0.39	0.59*
			INFERIOR OCCIPITAL WM right	-0.53	0.64*	0.44	0.47
			MIDDLE OCCIPITAL WM left	-0.65*	0.45	0.34	0.38
			MIDDLE OCCIPITAL WM right	-0.62*	0.29	0.17	0.30
		Temporal	SUPERIOR TEMPORAL WM left	-0.44	0.37	0.58*	0.43
			SUPERIOR TEMPORAL WM right	-0.47	0.00	0.16	0.03
			INFERIOR TEMPORAL WM left	-0.51	0.35	0.22	0.29
			INFERIOR TEMPORAL WM right	-0.64*	0.46	0.40	0.54
			MIDDLE TEMPORAL WM left	-0.53	0.43	0.49	0.39
			MIDDLE TEMPORAL WM right	-0.48	0.46	0.59*	0.52
		Medial	PRE-CUNEUS WM left	-0.48	0.34	0.38	0.27
			PRE-CUNEUS WM right	-0.87***	0.46	0.10	0.40
			FUSIFORM WM left	-0.66**	0.42	0.25	0.37
			FUSIFORM WM right	-0.35	0.30	0.46	0.29
			Cingulum (cingulate) left	-0.42	0.51	0.47	0.63*
			Cingulum (cingulate) right	-0.32	0.52	0.43	0.39
			Cingulum (hippocampus) left	-0.61*	0.29	0.22	0.02
			Cingulum (hippocampus) right	-0.58*	0.28	0.26	0.29
	WM pathways	Ptojection	CST left	-0.22	-0.23	-0.08	-0.32
			CST right	-0.34	0.02	0.18	-0.08
			Anterior CR left	-0.55	0.55	0.15	0.45
			Anterior CR right	-0.47	0.59*	0.42	0.58*
			Superior CR left	-0.61*	0.41	0.11	0.20
			Superior CR right	-0.67**	0.27	0.08	0.15
			Posterior CR left	-0.31	-0.11	0.08	-0.03
			Posterior CR right	-0.28	-0.22	-0.07	-0.14
			Anterior limb IC left	-0.33	0.49	0.51	0.38
			Anterior limb IC right	-0.22	0.37	0.47	0.37
			Posterior limb of IC left	-0.33	0.18	0.20	0.01
			Posterior limb of IC right	-0.51	0.19	0.23	0.03
			Retrolenticular IC left	-0.28	0.08	0.35	0.13
			Retrolenticular IC right	-0.43	0.06	0.30	0.22
			Cerebral peduncle left	-0.43	-0.10	0.06	-0.31
			Cerebral peduncle right	-0.42	0.00	0.12	-0.16
			Posterior thal rad left	-0.50	0.30	0.33	0.25
			Posterior thal rad right	-0.53	-0.12	0.02	0.00
			Medial lemniscus left	0.42	-0.38	-0.02	-0.30
			Medial lemniscus right	0.06	-0.08	0.31	-0.14
			Pontine crossing tract left	0.11	-0.45	0.04	-0.45
			Pontine crossing tract right	0.05	-0.29	0.20	-0.37
			Inferior CP left	-0.37	0.15	0.20	0.16
			Inferior CP right	-0.23	-0.10	0.20	-0.11
			Superior CP left	-0.15	0.07	0.12	-0.16
			Superior CP right	-0.16	0.04	0.47	0.06
			Middle CP left	-0.25	0.18	0.43	-0.01
			Middle CP right	-0.12	0.21	0.54	0.01
		Comissural	Genu of CC left	-0.53	0.57*	0.22	0.47
			Genu of CC right	-0.49	0.71**	0.47	0.72**
			Body of CC left	-0.70**	0.18	-0.11	0.20
			Body of CC right	-0.67**	0.47	0.19	0.45
			Splenium of CC left	-0.70**	0.23	0.23	0.29
			Splenium of CC right	-0.72**	0.29	0.33	0.40
			FX stria terminalis left	-0.53	0.32	0.32	0.25
			FX stria terminalis right	-0.41	0.36	0.51	0.36
			FX column and body left	-0.23	-0.18	-0.21	-0.12
			FX column and body right	-0.05	0.03	0.45	0.17
			Tapetum left	-0.37	-0.15	0.17	0.12
			Tapetum right	-0.30	-0.24	0.00	-0.15
		Association	External capsule left	-0.32	0.56*	0.52	0.43
			External capsule right	-0.48	0.46	0.56*	0.48
			Sagittal stratum left	-0.45	0.20	0.30	0.19
			Sagittal stratum right	-0.37	0.06	0.16	0.12
			SFO fasciculus left	-0.30	0.49	0.14	0.42
			SFO fasciculus right	-0.09	0.08	0.17	0.11
			IFO fasciculus left	-0.57*	0.47	0.35	0.38
			IFO fasciculus right	-0.63*	0.34	0.35	0.27
			Uncinate fasciculus left	-0.53	0.62*	0.41	0.48
			Uncinate fasciculus right	-0.59*	0.60*	0.52	0.57*
			SL fasciculus left	-0.69**	0.54	0.35	0.42
			SL fasciculus right	-0.82***	0.43	0.10	0.30
	Allocortex & deep GM	Allocortex	AMYGDALA left	-0.42	0.48	0.13	0.35
			AMYGDALA right	-0.28	-0.17	0.12	0.01
			HIPPOCAMPUS left	-0.05	0.26	0.33	0.26
			HIPPOCAMPUS right	-0.23	0.15	0.27	0.34
			ENTORHINAL AREA left	-0.36	0.23	0.08	0.00
			ENTORHINAL AREA right	-0.31	0.25	0.29	0.28
		Deep GM	GLOBUS PALLIDUS left	-0.21	0.25	0.27	0.13
			GLOBUS PALLIDUS right	-0.05	0.15	0.29	0.07
			CAUDATE left	-0.31	0.58*	0.41	0.62*
			CAUDATE right	-0.11	0.59*	0.44	0.55*
			PUTAMEN left	-0.32	0.51	0.37	0.38
			PUTAMEN right	-0.26	0.40	0.44	0.34
			THALAMUS left	-0.43	0.38	0.35	0.37
			THALAMUS right	-0.33	0.44	0.44	0.42
	Brainstem		MEDULLA	-0.58*	0.35	0.17	0.02
			MIDBRAIN	-0.26	0.27	0.32	0.22
			PONS	0.11	0.20	0.37	0.10
	Means for the groups of structures		Juxtacortical WM	-0.62*	0.56*	0.39	0.49
			Brainstem	-0.32	0.34	0.35	0.13
			WM pathways	-0.59*	0.29	0.37	0.26
			Allocortex and deep GM	-0.37	0.46	0.42	0.43
	Significant correlations: * - p < 0.05, ** - p < 0.01, *** - p < 0.001

## Sheet: InsDep
	Age-controlled partial correlations between MPF PC and neuropsychiatric scores for the InsDep group
	Groups of structures	Classification	Structures	ISI	HADS-A	HADS-D	HDRS
	Juxtacortical WM	Frontal	SUPERIOR FRONTAL WM left	-0.23	-0.42	-0.55	0.38
			SUPERIOR FRONTAL WM right	-0.15	-0.41	-0.41	0.42
			MIDDLE FRONTAL WM left	-0.32	-0.17	-0.03	-0.14
			MIDDLE FRONTAL WM right	0.12	-0.38	-0.20	-0.07
			INFERIOR FRONTAL WM left	-0.58	-0.52	-0.51	0.23
			INFERIOR FRONTAL WM right	-0.36	-0.42	-0.40	0.03
			LATERAL FRONTO-ORBITAL WM left	-0.50	-0.26	0.00	0.23
			LATERAL FRONTO-ORBITAL WM right	-0.70*	-0.62*	-0.46	-0.02
			MIDDLE FRONTO-ORBITAL WM left	-0.15	-0.05	-0.31	0.48
			MIDDLE FRONTO-ORBITAL WM right	-0.68*	-0.39	-0.54	-0.13
			RECTUS WM left	-0.15	-0.34	-0.35	0.47
			RECTUS WM right	-0.15	-0.48	-0.26	0.17
			PRECENTRAL WM left	-0.02	-0.49	-0.72**	0.08
			PRECENTRAL WM right	0.38	-0.25	-0.26	0.05
		Parietal	POSTCENTRAL WM left	0.35	0.03	-0.43	0.39
			POSTCENTRAL WM right	0.31	-0.19	-0.37	0.07
			ANGULAR left	-0.45	-0.60	-0.32	-0.29
			ANGULAR right	-0.31	-0.42	-0.48	0.23
			SUPRAMARGINAL WM left	-0.18	-0.49	-0.61*	0.38
			SUPRAMARGINAL WM right	0.27	0.02	0.22	0.44
			SUPERIOR PARIETAL WM left	0.00	-0.35	-0.24	0.34
			SUPERIOR PARIETAL WM right	0.06	-0.36	-0.15	0.23
			LINGUAL WM left	0.56	0.38	-0.09	0.35
			LINGUAL WM right	-0.10	-0.19	-0.44	-0.01
		Occcipital	CUNEUS WM left	-0.04	-0.38	-0.75**	0.37
			CUNEUS WM right	0.00	-0.43	-0.13	-0.13
			SUPERIOR OCCIPITAL WM left	0.27	-0.19	0.21	0.28
			SUPERIOR OCCIPITAL WM right	-0.28	-0.43	-0.16	-0.25
			INFERIOR OCCIPITAL WM left	-0.02	-0.26	-0.27	0.28
			INFERIOR OCCIPITAL WM right	-0.51	-0.47	-0.52	0.18
			MIDDLE OCCIPITAL WM left	-0.04	-0.22	-0.23	0.43
			MIDDLE OCCIPITAL WM right	-0.13	-0.34	-0.28	0.37
		Temporal	SUPERIOR TEMPORAL WM left	-0.37	-0.61*	-0.78**	0.08
			SUPERIOR TEMPORAL WM right	-0.76**	-0.79**	-0.61*	-0.16
			INFERIOR TEMPORAL WM left	-0.45	-0.56	-0.64*	0.00
			INFERIOR TEMPORAL WM right	-0.25	-0.42	-0.43	0.02
			MIDDLE TEMPORAL WM left	-0.47	-0.43	-0.73**	0.11
			MIDDLE TEMPORAL WM right	-0.57	-0.60	-0.76**	-0.02
		Medial	PRE-CUNEUS WM left	0.37	-0.18	0.18	0.36
			PRE-CUNEUS WM right	0.24	0.07	0.31	-0.05
			FUSIFORM WM left	0.08	0.34	-0.30	0.18
			FUSIFORM WM right	-0.47	-0.37	-0.33	0.16
			Cingulum (cingulate) left	-0.23	-0.46	-0.38	0.47
			Cingulum (cingulate) right	-0.04	0.04	0.28	0.39
			Cingulum (hippocampus) left	-0.64*	-0.69*	-0.71*	0.04
			Cingulum (hippocampus) right	-0.63*	-0.56	-0.60	0.02
	WM pathways	Ptojection	CST left	-0.62*	-0.54	-0.75**	0.29
			CST right	-0.50	-0.33	-0.79**	0.23
			Anterior CR left	-0.21	-0.44	-0.39	0.29
			Anterior CR right	-0.35	-0.65*	-0.43	0.05
			Superior CR left	-0.11	-0.53	-0.50	0.23
			Superior CR right	-0.08	-0.51	-0.40	0.20
			Posterior CR left	-0.32	-0.68*	-0.54	0.00
			Posterior CR right	-0.25	-0.59	-0.35	0.07
			Anterior limb IC left	-0.30	-0.48	-0.59	0.38
			Anterior limb IC right	-0.18	-0.45	-0.38	0.22
			Posterior limb of IC left	0.00	-0.38	-0.49	0.35
			Posterior limb of IC right	-0.13	-0.45	-0.57	0.33
			Retrolenticular IC left	-0.06	-0.34	-0.59	0.35
			Retrolenticular IC right	0.03	-0.35	-0.41	0.08
			Cerebral peduncle left	-0.30	-0.34	-0.70*	0.51
			Cerebral peduncle right	-0.24	-0.45	-0.61*	0.16
			Posterior thal rad left	-0.16	-0.51	-0.52	0.18
			Posterior thal rad right	-0.26	-0.59	-0.60	0.17
			Medial lemniscus left	-0.36	-0.55	-0.72**	0.22
			Medial lemniscus right	-0.49	-0.45	-0.62*	-0.17
			Pontine crossing tract left	-0.68*	-0.50	-0.74**	-0.01
			Pontine crossing tract right	-0.57	-0.42	-0.85***	0.01
			Inferior CP left	-0.20	-0.54	-0.60	0.16
			Inferior CP right	-0.39	-0.56	-0.54	-0.06
			Superior CP left	-0.14	-0.09	-0.59	0.49
			Superior CP right	-0.08	-0.37	-0.44	0.07
			Middle CP left	-0.46	-0.37	-0.72**	0.48
			Middle CP right	-0.35	-0.31	-0.67*	0.46
		Comissural	Genu of CC left	-0.25	-0.41	-0.33	0.32
			Genu of CC right	-0.32	-0.40	-0.35	0.32
			Body of CC left	-0.21	-0.52	-0.50	0.21
			Body of CC right	-0.13	-0.53	-0.34	0.27
			Splenium of CC left	-0.12	-0.32	-0.51	0.29
			Splenium of CC right	-0.04	-0.36	-0.40	0.34
			FX stria terminalis left	-0.06	-0.35	-0.51	0.40
			FX stria terminalis right	-0.22	-0.45	-0.29	0.32
			FX column and body left	0.16	-0.10	0.16	-0.02
			FX column and body right	-0.03	-0.23	0.06	0.35
			Tapetum left	-0.18	-0.47	-0.30	0.27
			Tapetum right	-0.28	-0.50	-0.37	0.16
		Association	External capsule left	-0.42	-0.59	-0.80**	0.13
			External capsule right	-0.55	-0.49	-0.71*	0.15
			Sagittal stratum left	-0.32	-0.53	-0.66*	0.37
			Sagittal stratum right	-0.42	-0.64*	-0.61*	-0.05
			SFO fasciculus left	-0.33	-0.33	-0.57	0.53
			SFO fasciculus right	-0.50	-0.53	-0.60	0.11
			IFO fasciculus left	-0.84***	-0.56	-0.54	-0.28
			IFO fasciculus right	-0.82**	-0.62*	-0.68*	-0.10
			Uncinate fasciculus left	-0.49	-0.40	-0.79**	0.24
			Uncinate fasciculus right	-0.47	-0.60	-0.68*	-0.05
			SL fasciculus left	-0.21	-0.62*	-0.66*	0.16
			SL fasciculus right	-0.19	-0.64*	-0.62*	0.10
	Allocortex & deep GM	Allocortex	AMYGDALA left	0.15	0.47	0.43	-0.31
			AMYGDALA right	0.07	-0.28	0.28	-0.35
			HIPPOCAMPUS left	-0.57	-0.18	-0.57	0.23
			HIPPOCAMPUS right	-0.57	-0.21	-0.12	0.20
			ENTORHINAL AREA left	0.48	0.32	0.00	0.41
			ENTORHINAL AREA right	0.25	-0.04	0.22	-0.18
		Deep GM	GLOBUS PALLIDUS left	-0.49	-0.39	-0.53	0.20
			GLOBUS PALLIDUS right	-0.47	-0.45	-0.61*	0.06
			CAUDATE left	-0.26	0.19	0.30	0.15
			CAUDATE right	-0.56	-0.34	0.05	0.11
			PUTAMEN left	-0.27	-0.22	-0.60*	0.20
			PUTAMEN right	-0.51	-0.27	-0.51	0.04
			THALAMUS left	-0.14	-0.47	-0.36	0.46
			THALAMUS right	-0.12	-0.51	-0.25	0.40
	Brainstem		MEDULLA	-0.40	0.08	-0.09	-0.31
			MIDBRAIN	-0.36	-0.43	-0.64*	0.20
			PONS	-0.46	-0.40	-0.84***	0.14
	Means for the groups of structures		Juxtacortical WM	-0.30	-0.54	-0.54	-0.31
			Brainstem	-0.51	-0.25	-0.58	-0.24
			WM pathways	-0.39	-0.59	-0.76**	-0.24
			Allocortex and deep GM	-0.43	-0.33	-0.25	-0.21
	Significant correlations: * - p < 0.05, ** - p < 0.01, *** - p < 0.001

## Sheet: Depression
	Age-controlled partial correlations between MPF PC and neuropsychiatric scores for the Depression group
	Groups of structures	Classification	Structures	ISI	HADS-A	HADS-D	HDRS
	Juxtacortical WM	Frontal	SUPERIOR FRONTAL WM left	-0.05	-0.14	-0.37	-0.41
			SUPERIOR FRONTAL WM right	-0.10	-0.34	-0.34	-0.57
			MIDDLE FRONTAL WM left	-0.14	-0.44	-0.13	-0.67*
			MIDDLE FRONTAL WM right	-0.12	-0.25	-0.28	-0.34
			INFERIOR FRONTAL WM left	-0.04	-0.12	-0.15	-0.09
			INFERIOR FRONTAL WM right	-0.11	-0.08	-0.48	-0.15
			LATERAL FRONTO-ORBITAL WM left	-0.24	-0.48	-0.20	-0.71*
			LATERAL FRONTO-ORBITAL WM right	0.01	-0.27	-0.25	-0.41
			MIDDLE FRONTO-ORBITAL WM left	-0.38	-0.24	-0.84**	-0.06
			MIDDLE FRONTO-ORBITAL WM right	0.40	0.36	-0.07	-0.25
			RECTUS WM left	-0.41	-0.39	-0.70*	-0.20
			RECTUS WM right	-0.29	-0.32	-0.58	-0.49
			PRECENTRAL WM left	0.09	-0.31	0.05	-0.67*
			PRECENTRAL WM right	0.04	-0.33	-0.05	-0.33
		Parietal	POSTCENTRAL WM left	0.07	-0.47	-0.26	-0.47
			POSTCENTRAL WM right	0.28	-0.33	-0.25	-0.13
			ANGULAR left	0.06	-0.06	0.27	-0.30
			ANGULAR right	-0.03	-0.37	0.09	-0.57
			SUPRAMARGINAL WM left	-0.55	-0.54	-0.62*	-0.43
			SUPRAMARGINAL WM right	-0.32	-0.15	-0.07	-0.47
			SUPERIOR PARIETAL WM left	-0.01	-0.37	-0.02	-0.50
			SUPERIOR PARIETAL WM right	0.04	-0.34	0.01	-0.61*
			LINGUAL WM left	-0.16	-0.40	0.28	-0.49
			LINGUAL WM right	-0.12	-0.28	-0.06	-0.08
		Occcipital	CUNEUS WM left	0.02	-0.23	-0.17	-0.52
			CUNEUS WM right	0.19	0.28	0.01	0.38
			SUPERIOR OCCIPITAL WM left	-0.32	-0.39	-0.05	-0.08
			SUPERIOR OCCIPITAL WM right	-0.18	-0.07	-0.64*	0.23
			INFERIOR OCCIPITAL WM left	0.03	-0.06	-0.05	-0.51
			INFERIOR OCCIPITAL WM right	0.09	-0.04	0.38	-0.43
			MIDDLE OCCIPITAL WM left	0.09	-0.50	-0.10	-0.63*
			MIDDLE OCCIPITAL WM right	-0.23	-0.39	-0.11	-0.37
		Temporal	SUPERIOR TEMPORAL WM left	-0.31	-0.16	0.01	-0.35
			SUPERIOR TEMPORAL WM right	-0.14	-0.47	-0.08	-0.75**
			INFERIOR TEMPORAL WM left	-0.12	-0.20	0.09	-0.45
			INFERIOR TEMPORAL WM right	0.02	-0.35	-0.10	-0.57
			MIDDLE TEMPORAL WM left	-0.14	-0.28	-0.09	-0.35
			MIDDLE TEMPORAL WM right	-0.24	-0.41	-0.03	-0.56
		Medial	PRE-CUNEUS WM left	-0.32	-0.44	-0.08	-0.59
			PRE-CUNEUS WM right	0.08	-0.20	0.09	-0.83**
			FUSIFORM WM left	-0.24	-0.43	-0.34	-0.55
			FUSIFORM WM right	0.13	-0.51	-0.08	-0.53
			Cingulum (cingulate) left	0.01	-0.09	-0.32	-0.51
			Cingulum (cingulate) right	-0.19	-0.60	-0.37	-0.58
			Cingulum (hippocampus) left	-0.12	-0.56	-0.08	-0.62*
			Cingulum (hippocampus) right	-0.17	-0.52	-0.30	-0.55
	WM pathways	Ptojection	CST left	-0.27	-0.61*	-0.05	-0.42
			CST right	-0.39	-0.59	0.01	-0.42
			Anterior CR left	-0.27	-0.34	-0.26	-0.14
			Anterior CR right	-0.33	-0.32	-0.37	-0.06
			Superior CR left	-0.05	-0.37	-0.01	-0.31
			Superior CR right	0.02	-0.34	-0.03	-0.30
			Posterior CR left	-0.06	-0.46	0.07	-0.31
			Posterior CR right	0.01	-0.44	-0.01	-0.44
			Anterior limb IC left	0.01	0.01	0.04	-0.15
			Anterior limb IC right	0.04	0.11	-0.04	-0.15
			Posterior limb of IC left	-0.08	-0.25	-0.14	-0.44
			Posterior limb of IC right	-0.12	-0.43	-0.08	-0.56
			Retrolenticular IC left	-0.38	-0.51	-0.03	-0.33
			Retrolenticular IC right	-0.19	-0.50	0.00	-0.55
			Cerebral peduncle left	-0.38	-0.48	-0.09	-0.40
			Cerebral peduncle right	-0.34	-0.45	-0.12	-0.52
			Posterior thal rad left	-0.19	-0.37	0.12	-0.36
			Posterior thal rad right	0.06	-0.43	0.13	-0.50
			Medial lemniscus left	-0.23	-0.44	-0.07	-0.53
			Medial lemniscus right	-0.09	-0.43	-0.12	-0.70*
			Pontine crossing tract left	-0.11	-0.34	0.03	-0.55
			Pontine crossing tract right	-0.23	-0.42	-0.03	-0.52
			Inferior CP left	-0.19	-0.47	-0.16	-0.15
			Inferior CP right	-0.25	-0.55	-0.37	-0.41
			Superior CP left	-0.02	-0.20	0.22	-0.56
			Superior CP right	-0.25	-0.26	0.30	-0.32
			Middle CP left	-0.36	-0.88***	-0.55	-0.39
			Middle CP right	-0.53	-0.83***	-0.53	-0.50
		Comissural	Genu of CC left	-0.34	-0.41	-0.50	-0.28
			Genu of CC right	-0.10	-0.31	-0.47	-0.23
			Body of CC left	-0.22	-0.70*	-0.29	-0.51
			Body of CC right	-0.09	-0.48	-0.44	-0.35
			Splenium of CC left	-0.05	-0.42	-0.18	-0.35
			Splenium of CC right	-0.01	-0.47	-0.28	-0.42
			FX stria terminalis left	-0.17	-0.33	0.08	-0.50
			FX stria terminalis right	-0.18	-0.52	-0.13	-0.60
			FX column and body left	-0.11	-0.52	-0.03	-0.82**
			FX column and body right	0.34	0.18	0.23	0.04
			Tapetum left	0.01	-0.51	0.01	-0.36
			Tapetum right	0.07	-0.61*	-0.06	-0.45
		Association	External capsule left	-0.35	-0.31	-0.30	-0.32
			External capsule right	-0.32	-0.32	-0.39	-0.55
			Sagittal stratum left	-0.53	-0.39	0.03	-0.29
			Sagittal stratum right	-0.05	-0.37	-0.07	-0.57
			SFO fasciculus left	0.01	0.04	-0.17	-0.10
			SFO fasciculus right	-0.19	-0.16	-0.22	-0.21
			IFO fasciculus left	-0.42	-0.41	-0.31	-0.63*
			IFO fasciculus right	-0.33	-0.39	-0.26	-0.70*
			Uncinate fasciculus left	-0.14	-0.29	0.10	-0.66*
			Uncinate fasciculus right	0.02	-0.22	0.09	-0.81**
			SL fasciculus left	-0.02	-0.39	-0.19	-0.53
			SL fasciculus right	-0.05	-0.47	-0.23	-0.53
	Allocortex & deep GM	Allocortex	AMYGDALA left	0.16	-0.33	0.08	-0.18
			AMYGDALA right	0.09	-0.53	-0.05	-0.44
			HIPPOCAMPUS left	-0.38	-0.42	-0.04	0.11
			HIPPOCAMPUS right	-0.42	-0.59	-0.24	-0.01
			ENTORHINAL AREA left	-0.34	-0.20	0.33	-0.02
			ENTORHINAL AREA right	-0.28	-0.53	-0.13	-0.39
		Deep GM	GLOBUS PALLIDUS left	-0.20	-0.43	-0.06	-0.65*
			GLOBUS PALLIDUS right	-0.16	-0.15	-0.18	-0.54
			CAUDATE left	0.02	-0.03	-0.09	-0.11
			CAUDATE right	-0.01	-0.07	-0.21	-0.13
			PUTAMEN left	-0.20	-0.30	-0.25	-0.49
			PUTAMEN right	-0.11	-0.08	-0.25	-0.52
			THALAMUS left	-0.07	-0.33	-0.06	-0.58
			THALAMUS right	0.02	-0.20	-0.10	-0.55
	Brainstem		MEDULLA	-0.62*	-0.16	-0.31	0.09
			MIDBRAIN	-0.30	-0.47	-0.08	-0.70*
			PONS	0.15	0.08	0.27	-0.47
	Means for the groups of structures		Juxtacortical WM	-0.16	-0.43	-0.27	-0.61*
			Brainstem	-0.24	-0.19	0.02	-0.51
			WM pathways	-0.19	-0.50	-0.13	-0.71**
			Allocortex and deep GM	-0.16	-0.46	-0.09	-0.40
	Significant correlations: * - p < 0.05, ** - p < 0.01, *** - p < 0.001
